# Supplementary material for: Adductor Canal Block for Postoperative Pain Treatment after Revision Knee Arthroplasty: A Blinded, Randomized, Placebo-Controlled Study
Source: PLoS One. 2014 Nov 11;9(11):e111951. doi: 10.1371/journal.pone.0111951 (PMC4227669; doi:10.1371/journal.pone.0111951)
Supplement: Data S1 — All data used for analysis are available in the supplementary information file. (XLSX) [file pone.0111951.s003.xlsx]

## Sheet: Ark1
Group	Total morphine consumption 0-8h	Total morphine consumption 0-24h	Total morphine consumption 8-24h	Pain rest 1h	Pain rest 2h	Pain rest 4h	Pain rest 6h	Pain rest 8h	Pain rest 24h	VAS_hvile_AUC_1-8t	Pain flexion 1h	Pain flexion 2h	Pain flexion 4h	Pain flexion 6h	Pain flexion 8h	Pain flexion 24h	flex_AUC_8t	flex_AUC_24t	Nausea 1 h	Nausea 2 h	Nausea 4 h	Nausea 6 h	Nausea 8 h	Nausea 24 h	Nausea mean 1-8 h	Vomit 0-24h (1=yes, 0=no)	sedation 1h	sedation 2h	sedation 4h	sedation 6h	sedation 8h	sedation 24h	zofran (0=no, 1=yes)
A	0	2.5	2.5	0	0	5	0	0	45	10	50	20	46	25	51	40	248	976	0	0	0	0	0	0	0	1	0	1	0	0	1	1	1
A	35	52.5	17.5	44	52	10	8	10	11	146	ND due to postoperative cast immobilization	ND due to postoperative cast immobilization	ND due to postoperative cast immobilization	ND due to postoperative cast immobilization	44	48	.	.	0	0	0	0	0	0	0	1	1	0	1	1	1	1	0
A	7.5	17.5	10	33	23	17	15	14	7	129	ND	35	25	24	15	34	.	.	0	0	0	0	0	0	0	0	0	0	0	0	0	0	0
A	25	32.5	7.5	25	31	38	30	24	0	219	25	31	48	30	33	11	248	600	0	0	0	0	0	0	0	1	1	1	2	1	1	0	1
A	46.5	.	.	81	42	30	29	27	22	248.5	81	63	56	56	70	72	429	1565	0	0	0	0	0	0	0	0	0	0	1	1	0	0	0
A	26.5	.	.	64	26	29	25	33	.	212	77	41	41	51	53	.	337	.	0	0	0	0	0	.	0	0	1	1	2	1	0	.	1
A	25	60	35	56	35	70	23	41	41	307.5	68	84	90	32	52	100	456	1672	0	0	0	0	0	0	0	0	1	1	2	2	1	1	0
A	35	60	25	80	50	51	56	50	63	379	80	50	75	100	83	35	548	1492	0	1	0	0	0	0	0.2	0	3	3	0	1	1	1	1
A	77.5	125	47.5	52	59	31	65	66	44	372.5	55	63	68	76	70	66	480	1568	0	0	0	0	0	0	0	0	0	1	0	0	0	0	0
A	70	127.5	57.5	80	70	70	90	72	36	537	100	100	100	95	78	36	668	1580	2	0	0	1	0	0	0.6	0	3	3	3	3	3	2	0
A	55	87.5	32.5	89	70	80	74	73	42	530.5	100	100	100	100	100	78	700	2124	0	0	0	0	3	3	0.6	1	1	3	3	2	2	1	1
A	43.3	.	.	50	50	80	70	77	80	477	65	55	87	88	92	100	557	2093	0	0	0	0	3	3	0.6	1	1	2	2	1	1	3	1
A	100	145	45	100	70	29	23	85	25	344	100	100	70	60	92	75	552	1888	0	0	0	0	0	0	0	1	3	2	1	1	1	1	1
A	68.3	108.3	40	75	49	100	42	89	63	484	76	50	100	76	90	43	555	1619	0	0	0	0	0	0	0	0	0	0	0	0	0	0	1
A	.	.	.	22	52	48	.	.	.	.	49	65	60	.	.	.	.	.	0	0	1	.	.	.	0.333333	0	0	2	2	.	.	.	0
A	.	.	.	100	84	63	.	.	.	.	100	100	100	.	.	.	.	.	0	0	0	.	.	.	0	0	1	2	1	.	.	.	1
B	2.5	2.5	0	0	0	6	0	0	0	12	31	19	6	5	4	0	70	102	0	0	0	0	0	0	0	1	1	1	0	0	0	0	0
B	40	72.5	32.5	24	12	14	9	9	13	85	24	15	19	15	29	78	131.5	987.5	0	0	0	0	1	0	0.2	1	0	1	1	1	1	1	1
B	25	27.5	2.5	78	47	31	29	20	20	249.5	88	64	51	54	31	32	381	885	0	0	0	0	0	0	0	0	2	1	1	1	1	1	0
B	12.4	27.5	15.1	42	15	20	27	23	7	160.5	63	25	22	32	26	37	203	707	1	0	1	0	2	1	0.8	1	2	1	0	1	0	1	1
B	35	52.5	17.5	69	54	32	25	25	45	254.5	76	75	40	45	45	32	365.5	981.5	0	0	0	2	1	0	0.6	0	1	2	1	2	3	0	1
B	38.5	76	37.5	34	47	26	20	26	10	205.5	79	74	68	72	63	52	493.5	1413.5	0	0	0	0	0	0	0	0	0	0	0	0	0	0	0
B	25	47.5	22.5	60	42	28	38	31	35	256	73	46	70	68	58	77	439.5	1519.5	2	0	0	0	0	0	0.4	1	1	1	2	0	1	1	1
B	125	.	.	100	82	47	82	37	.	468	100	82	55	95	61	.	534	.	0	0	0	0	0	.	0	0	3	1	1	1	0	.	0
B	30	142.5	112.5	54	48	48	50	48	61	343	49	60	55	54	57	77	389.5	1461.5	0	0	0	0	0	0	0	0	0	0	0	0	2	0	0
B	37.5	55	17.5	70	55	55	17	49	13	310.5	80	65	75	55	75	75	472.5	1672.5	0	0	0	1	2	1	0.6	1	3	2	3	3	2	1	1
B	35	65	30	70	50	51	47	51	21	357	100	67	70	72	74	65	508.5	1620.5	0	1	0	0	0	0	0.2	0	2	1	1	1	0	1	0
B	102.5	.	.	74	58	48	59	56	.	394	88	60	73	77	62	.	496	.	0	0	0	0	0	.	0	0	1	1	1	1	1	.	0
B	22.5	.	.	58	65	54	46	63	.	389.5	65	78	69	75	72	.	509.5	.	0	0	1	1	1	.	0.6	1	1	1	1	1	1	.	1
B	77.5	102.5	25	65	91	25	7	65	7	298	65	91	58	24	65	21	398	1086	0	0	0	0	0	0	0	0	3	0	2	1	2	1	0
